# Supplementary material for: Helminths of urban rats in developed countries: a systematic review to identify research gaps
Source: Parasitol Res. 2020 Jun 30;119(8):2383–97. doi: 10.1007/s00436-020-06776-3 (PMC7366588; doi:10.1007/s00436-020-06776-3)
Supplement: Supplementary file 1 — Characteristics of the 23 publications included in the systematic review and extracted data (XLSX 55.1 kb) [file 436_2020_6776_MOESM1_ESM.xlsx]

## Sheet: Paper data
Title	Helminths of urban rats in developed countries: A systematic review to identify research gaps
Journal name	Parasitology Research
Authors	Diana S. Gliga, Benoît Pisanu, Chris Walzer, Amélie Desvars-Larrive
Name of the corresponding author	Amélie Desvars-Larrive
Corresponding author´s affiliations	Conservation Medicine, Research Institute of Wildlife Ecology, University of Veterinary Medicine Vienna, Austria
	Unit of Veterinary Public Health and Epidemiology, Institute of Food Safety, Food Technology and Veterinary Public Health, University of Veterinary Medicine Vienna, Austria
	Complexity Science Hub Vienna, Austria
Corresponding author´s email	amelie.desvars@vetmeduni.ac.at

## Sheet: Suppl Mat 1
Year of publication	Reference	Journal scope	Scale of the study	Trapping site description	Method of capture	Location	Aim of the study	Global relevance	Methods used for helminth investigation	Morphological identification keys	Host species	Sample size	Helminth speciesa	Taxa	Organ	Number of positive	Prevalence (%)	Parasite burdenb,c	Species richness	Pathological findings	Interspecies interaction	Risk factors	Comments
1946	Smith VS. Are vesical calculi associated with Trichosomoides crassicauda, the common bladder nematode of rats? The Journal of Parasitology. 1946;32: 142-149.	Parasitology	City	na	na	Urbana, Illinois, USA	To determine the nature and cause of urinary calculi in brown rats	Parasitology	Dissection urinary bladder, ureters, and kidneys under a dissecting microscope.	na	Rattus norvegicus	370	Trichosomoides crassicauda	Nematode	Urinary bladder, ureters, and kidneys	242	65.4	MI = 3.5. Maximum number of worms/animal: 15 in females, 30 in males.	na	Urinary bladder: acellular and mucoid calculi likely associated with T. crassicauda	na	Host sex: mean number of worm per rat not significantly different between males and females.	na
									Histology of the calculi.								Note: in rats <3 weeks , prevalence = 0.
1975	Dyk V, Tilc K, Hanuskova Z. Endoparasites of the rat (Rattus norvegicus, Berkenhout, 1769) in old and modern city districts and in the zoological garden. Acta Veterinaria, Brno. 1975;44: 245-251.	Veterinary Medicine	Zoo and city	Zoo: not detailed except 12 rats were found in the cage of the dingo dogs. City: sewage system, old buildings.	Collapsible traps	Brno, Czechoslovakia	To study the frequency and dynamics of helminth parasites in rats in different ecosystems.	Parasitology and public health	"Helminthologial dissection".	na	Rattus norvegicus	162	Rodentolepis straminea	Cestode	na	66	40.7	na	81 rats (50%) infected with 1 helminth species	Intestine: slight hyperemia of the small intestine	na	na	Trapping: not specified if rats were trapped alive.
									Strobilocercus fasciolaris: Examination of the liver.				Hymenolepis diminuta	Cestode	na	9	5.5		42 rats (25.9%) infected with 2 helminth species
									Trichinella: Muscle examination using the compression method.				Strobilocercus fasciolaris	Cestode	na	6	3.7		12 rats (7.4%) infected with 3 helminth species
									Coproscopy: Flotation method on feces samples (results not shown).				Capillaria sp. (most probably C. annulosa but no male examined)	Nematode	na	24	14.8
													Strongyloides ratti	Nematode	na	18	11.1
													Ganguleterakis spumosa	Nematode	na	3	1.8
1977	Farhang-Azad A. Ecology of Capillaria hepatica (Bancroft 1893) (Nematoda). 1. Dynamics of infection among Norway rat populations of the Baltimore zoo, Baltimore, Maryland. The Journal of Parasitology. 1977;63: 117-122.	Parasitology	Zoo and city	Zoo: 10 areas (baboon cages, bear cages, big cats, camel house, hippo house, hoofed animal area, peccary yard, peripheral area, polar bear exhibit, wading bird area).	Snap traps and live traps	Baltimore, Maryland, USA	To determine the prevalence of Capilaria hepatica in rats.	Veterinary and public health	Direct count of liver lesions (to measure intensity of infection according to [1] and [2])	na	Rattus norvegicus	Zoo: 845	Capillaria hepatica	Nematode	Liver	Zoo: 662	78.3	na	na	Liver: Lesion extent - 24 rats/299 (8%): heavy, 140/299 (47%): moderate, 135/299 (45%): light.	na	Host site of capture: prevalence of C. hepatica differs significantly between trapping areas in the zoo although no environmental factors could explain the difference. Intensity of infection by C. hepatica differs significantly between trapping areas in the zoo. Host sex: no difference in prevalence between sex. No significant sex differences in the severity of the liver lesions. Host weight: pre…	na
				City: 2 areas (dump and residential area).					Microscopic examination of the liver to confirm Capillaria presence.			City: 60				City: 32	53.3
1979	Conlogue G, Foreyt W, Adess M, Levine H. Capillaria hepatica (Bancroft) in select rat populations of Hartford, Connecticut, with possible public health implications. Journal of Parasitology. 1979;65: 105-108.	Parasitology	City	Site 1: city dump , Site 2: dumpster, Site 3: abandoned housing, Site 4 and 6: garbage shed, Site 5: river bank.	Snap traps and live traps	Hartford, Connecticut, USA	To determine the prevalence of Capillaria hepatica in different sites and risk factors of infection.	Public health	Macroscopic examination of the liver (i.e. grayish-white lesions). Evaluation of the extent of the lesions.	na	Rattus norvegicus	86	Capillaria hepatica	Nematode	Liver	70	81.4	na	na	Liver: i) Lesion extent - 6 rats/70 (9%): heavy; 22/70 (31%): moderate; 42/70 (60%): slight. ii) Lesion color: grayish-white.	na	Host site of capture: variation in C. hepatica prevalence depending on the site.	Error in table 1, total of male infected is 30 not 37.
									Microscopic examination of the eggs: Lesions were scraped with a scalpel blade and the scrapings were then pressed between 2 coverslips.
									Histology of the liver fixed in 10% buffered formallin, 8 μm sections stained with hematoxylin and eosin.
1988	Childs JE, Glass GE, Korch GWJr. The comparative epizootiology of Capillaria hepatica (Nematoda) in urban rodents from different habitats of Baltimore, Maryland. Canadian Journal Zoology. 1988;66: 2769-2775.	Zoology	City	9 residential sites and 3 parklands	Live traps	Baltimore, Maryland, USA	To determine prevalence of Capillaria hepatica in different habitats and risk factors of infection.	Public health	Macroscopic examination of the liver (i.e. yellowish-white lesions). Intensity of infection via evaluation of the extent of the lesions according to [1], [2], and [3].	na	Rattus norvegicus	Residential areas: 297	Capillaria hepatica	Nematode	Liver	280	94.3	na	na	Liver: i) Lesion extent - 30 rats /297 (10.1%): heavy; 96/297 (32.3%): moderate; 171/297 (57.6%): light. ii) Lesion color : yellowish-white.	na	Habitat: prevalence of C. hepatica was significantly higher in residential areas compared to parkland versus residential). Host site of capture: significant variation in prevalences among residential locations. The difference in prevalences among parkland sites was marginally significant. Host sex: no influence of the sex on the prevalence. Host weight: prevalence and intensity of infections incr…
									Microscopic observation of the eggs recovered from liver press preparation.			Parklands: 43				17	39.5
1991	Yokota M, Hashimoto M, Matsui T, Oku N, Kida,M, Ishikaw, K, Miyagawa, H, Ohnaka T, Nakajima K. A nematode, Orientostrongylus ezoensis, from brown rats in Sakai, Osaka Prefecture. Journal of Veterinary Medical Science. 1991;53: 159-160.	Veterinary Medicine	City	Manholes	na	Sakai, Osaka prefecture, Japan	To study the distribution and parasites of urban brown rats.	Public health	Method to obtain the worms not described.	Orientostrongylus: Skrjabin, K. I. (1961). Key to Parasitic Nematodes: Strongylata, Israel Program for Scientific Translations; [available from the Office of Technical Services, U.S. Department of Commerce, Washington]: 505-509.	Rattus norvegicus	18	Capillaria hepatica	Nematode	na	11	61.1111	na	na	na	na	na	na
									Coloration: Worms preserved in 10% formalin and cleared in lactophenol solution for microscopic examination.				Heterakis spumosa	Nematode	na	6	33.3333	na
													Nippostrongylus brasiliensis	Nematode	na	18	100	na
													Orientostrongylus ezoensis	Nematode	Jejunum	16	88.8889	3 to 1,334 per rat.
													Trichosomoides crassicauda	Nematode	na	8	44.4444	na
2001	Ceruti R, Sonzogni O, Origgi F, Vezzoli F, Cammarata S, Giusti AM, Scanziani E. Capillaria hepatica infection in wild brown rats (Rattus norvegicus) from the urban area of Milan, Italy. Journal of Veterinary Medicine Series B-Infectious Diseases and Veterinary Public Health. 2001;48: 235-240.	Veterinary Medicine	City	na	Live traps	Milan, Italy	To determine the prevalence of Capillaria hepatica in urban wild rats.	Public health	Macroscopic examination of liver lesions. Evaluation of the extent of the lesions according to [4].	na	Rattus norvegicus	47	Capillaria hepatica	Nematode	Liver	17	36.1702	na	2 rats co-infected with Capillaria and Cysticercus	Liver: A) Gross examination: i) Lesion extent - 3 rats/17 (17%): heavy; 12/17 (71%): moderate; 2/17 (12%): slight. ii) Lesion appearence: multifocal to coalescing white-yellow nodules in 1-5 mm diameter and/or 2±5 mm long streaks. B) Histology: granulomatous with intralesional parasitic eggs and/or worms, occasionally necrotic to calicified core; granulomatous reaction (macrophages, eosinophils, …	na	na	na
									Histology of the liver fixed in 10% neutral-buffered formalin and embedded in paraffin. Sections (5 μm) stained with haematoxylin and eosin.				Cysticercus fasciolaris	Cestode	na	3	6.4
									Cysticercus: Method not described
2005	Shintoku Y, Kimura E, Kadosaka T, Hasegawa H, Kondo S, Itoh M, Islam MZ. Strongyloides ratti infection in the large intestine of wild rats, Rattus norvegicus. Journal of Parasitology. 2005;91: 1116-1121.	Parasitology	City	Sewers, park shrubbery, residential area	Trapped alive (pest control)	Nagoya, Japan	To investigate the ecology of Strongyloides ratti.	Parasitology	Digestive tract separated into 5 segments: Stomach, upper small intestine, lower small intestine, caecum, and colon. Segment contents incubated using a Baermann apparatus.	na	Rattus norvegicus	68	Heterakis spumosa	Nematode	Stomach, lower small intestine, large intestine, caecum, colon	54	79.4118	MI = 18.1 (range: 1-461 individuals/host)	61.8% of the rats infected with 5 nematodes, 13.2% with Sr, Sv, Nb, and Oe; 13.2% with Sr, Nb, Oe, and Hs; 2.9% with Sr, Nb, and Oe; 2.9% Nb, Oe, and Hs; 1.5% with Sr, Nb, and Hs; and 4.4% with Sr and Nb.	na	Positive correlation between the numbers of large intestine S. ratti and large intestine H. spumosa.	Host sex: no impact of the host sex on the prevalence of any nematodes. Intensity of infection was higher in males than females for Sr and Sv but not for Nb, Oe, and Hs. Prevalence of large intestine infection with Sr not diferent between sex. Host age: infection rates varied with age (adults more at risk). Season: the highest prevalence for all species were in March-May.	Mean number of worms is also given per digestive tract segment. The paper describes also the impact of location in the digestive tract on the size of the nematodes and number of eggs in females. They also studied intra- and inter-species interactions on large intestine infection of S. ratti
									Microscopic identification and count of the worms.				Nippostrongylus brasiliensis	Nematode	Stomach, upper small intestine, lower small intestine, caecum, colon	68	100	MI = 173.1 (range: 2-1,065 individuals/host)
													Orientostrongylus ezoensis	Nematode	Stomach, upper small intestine, lower small intestine, large intestine, caecum, colon	64	94.1176	MI = 245.4 (range: 1-3,620 individuals/host)
													Strongyloides ratti	Nematode	Stomach, upper small intestine, lower small intestine, large intestine, caecum, colon	66	97.0588	MI = 78.8 (range: 1-959 individuals/host)
													Strongyloides venezuelensis	Nematode	Stomach, upper small intestine, lower small intestine	51	75	MI = 45.7 (range: 1-645 individuals/host)
2005	Redrobe SP, Patterson-Kane JC. Calodium hepaticum (syn. Capillaria hepatica) in captive rodents in a zoological garden. Journal of Comparative Pathology. 2005; 133: 73-76.	Pathology	1 animal	Gorilla enclosure in zoo	Rat found dead	Bristol, UK	To determine the prevalence of Capillaria hepatica in captive rodents from a urban zoo (captive rodents were investigated but only one Rattus was sampled).	Veterinary and public health	Macroscopic examination of liver (to diagnose C. hepatica).	na	Rattus norvegicus	1	Capillaria hepatica	Nematode	Liver	1	100	na	na	Liver histology: randomly scattered clusters of nonembryonated/partly mineralized C. hepatica eggs encapsulated by small to moderate amounts of fibrous tissue, small to moderate number of lymphoctes, small numbers of plasma cells, macrophages, multinucleates histiocytic giant cells and eosinophils; in one section there was complete replacement of normal liver architecture by clusters of eggs and …	na	na	na
									Histology of the liver fixed in 10% neutral buffered formalin, then processed by routine methods, and embedded in paraffin wax. Sections (4 μm) were stained with haematoxylin and eosin.
2007	Easterbrook JD, Kaplan JB, Vanasco NB, Reeves WK, Purcell RH, Kosoy MY, Glass GE, Watson J, Klein SL. A survey of zoonotic pathogens carried by Norway rats in Baltimore, Maryland, USA. Epidemiology and Infection. 2007;135: 1192-1199.	Epidemiology	City	20 alleys behind residential dwellings	Live traps	Baltimore, Maryland, USA	To assess the prevalence of zoonotic agents carried by urban rats.	Public health	Coproscopy of fecal and caecum content samples (zinc sulphate buffer, 400 g/l)	na	Rattus norvegicus	162 (Hymenolepis sp.)	Hymenolepis sp.	Cestode	Feces and caecum content	55	33.9506	na	na	Liver: Lesion color: yellowish-white.	na	Host sex: prevalence of Hymenolepis sp. was higher in males compared with females. No influence of sex on the prevalence of C. hepatica. Host weight: prevalence of C. hepatica was significantly higher in young adults and adults compared with juveniles. Prevalence of Hymenolepis sp. did not differ according to age. Season: Hymenolepis sp. prevalence significantly lower in spring compared with summ…	na
									Capillaria: Macroscopic observation of the liver lesions (i.e. yellowish-white lesions). Microscopic observation of adult worm under light microscope (x100).			201 (C. hepatica)	Capillaria hepatica	Nematode	Liver	176	87.6
2010	Kataranovski M, Zolotarevski L, Belij S, Mirkov I, Stošić J, Popov A, Kataranovski D. First record of Calodium hepaticum and Taenia taeniaeformis liver infection in wild Norway rats (Rattus norvegicus) in Serbia. Archives of Biological Sciences. 2010;62: 431-440.	Biology	City	Urban and suburban habitats	Live traps	Belgrade, Serbia	To explore the presence and characteristics of Calodium hepaticum and Taenia taeniaeformis liver infection in wild urban brown rats.	Public health	C. hepaticum: Macroscopic examination of the liver (i.e. yellowish-white lesions). Taenia taeniaeformis: Macroscopic examination of liver lesions (i.e. white spots).	C. fasciolaris: i) Genov, T. (1984). Helminths of Insectivorous Mammals and Rodents in Bulgaria. Bulgarian Academy of Science, Sofia, Bulgaria. 348.Genov (1984) and ii) Schmidt, S. (2001). Investigation on the occurence of Capillaria hepatica and metacestodes of Cyclophillida in wild mice in Germany. PhD thesis, Institute of Parasitology, Faculty of Veterinary Medicine, University of Leipzig, Ger…	Rattus norvegicus	147	Capillaria hepatica	Nematode	Liver	16	10.9	na	None of the animals was co-infected.	C. hepatica infected liver: A) Gross examination: i) Lesion extent (classification according to [4]) - 0 rat/16: heavy; 1/16 (0.7%): moderate; 15/16 (93.6%): slight. ii) Lesion color -yellowish-white. B) Histology: granulomatous tissue reaction with different stages of fibrocellular tissue remodeling. Early stage: fibrous inflammatory reaction surrounding the eggs. Chronic stage: loss of parenchy…	na	Host sex: no impact of the host sex on C. hepatica prevalence. Year: no impact of the year on C. hepatica and T. taeniaeformis larvae prevalences.	Impact of infection on liver weight: not significant.
									Histology of the liver fixed in 4% formalin (pH = 6.9) and embedded in paraffin. Sections (5 μm) were stained with haematoxylin and eosin.				Taenia taeniaeformis larvae	Cestode	Liver	44	29.3	T. taeniformis--> MI = 1.34		T. taeniaeformisinfected liver: Histology: neutrophilic microabscesses, periportal eosinophil infiltrates, proeminent Kupffer cells, sinusoid widening, no fibrotic changes characteristic for cysticercus larvae encapsulation.
2010	Milazzo C, Ribas A, Casanova JC, Cagnin M, Geraci F, Di Bella C. Helminths of the brown rat (Rattus norvegicus) (Berkenhout, 1769) in the city of Palermo, Italy. Helminthologia. 2010;47: 238-240.	Parasitology	City	17 sites in town	Live traps	Palermo, Italy	To describe the helminth fauna of R. norvegicus	Parasitology	Dissection digestive tract and microscopic identification of the worms.	na	Rattus norvegicus	143	Acanthocephala sp.	Acanthocephala	Large intestine	1.001	0.7	MI = 1.00 ± 0.00	1 helminth species (14.90 %), 2 species (25.53 %), 3 species (28.37 %), 4 species (16.31 %), 5 species (12.76 %) and 6 species (2.13 %).	na	na	Host sex: no impact of the host sex on the prevalence, intensity of infection, in mean intensities, and total number of helminths. Host age: Prevalence of all nematode species except Gongylonema sp. and S. muris higher in adults than in juveniles. Prevalence of Brachylaima sp. was significantly higher in juvenile than adults. Age has an impact on the mean intensity of parasite infection for E. ga…	na
									Coloration: Trematodes and cestodes were stained with Semichon acetocarmine, dehydrated in alcohol, cleared in xylene and mounted in Canada balsam.				Brachylaima sp.	Trematode	Small intestine	12.012	8.4	MI = 4.50 ± 5.09
									Coloration: Nematodes and acanthocephalans were mounted temporarily in Amann lactophenol.				Capillaria hepatica	Nematode	Liver	78.078	54.6	na
													Eucoleus gastricus	Nematode	Stomach	43.043	30.1	MI = 10.02 ± 17.36
									C. hepatica infections were diagnosed microscopically (i.e. presence of characteristic eggs).				Gongylonema sp.	Nematode	Stomach	7.007	4.9	MI = 5.71 ± 5.31
													Hymenolepis diminuta	Cestode	Small intestine	35.035	24.5	MI = 3.54 ± 5.40
													Heterakis spumosa	Nematode	Large intestine	117.975	82.5	MI = 44.29 ± 54.34
													Mastophorus muris	Nematode	Stomach	43.758	30.6	MI = 5.39 ± 5.70
													Nippostrongylus brasiliensis	Nematode	Small intestine	27.027	18.9	MI = 86.81 ± 244.10
													Rodentolepis nana	Cestode	Small intestine	19.019	13.3	MI = 4.84 ± 10.32
													Syphacia muris	Nematode	Large intestine	12.012	8.4	MI = 64.58 ± 61.92
													Taenia taeniaeformis larvae	Cestode	Liver	17.017	11.9	MI = 1.12 ± 0.33
2011	Kataranovski M, Mirkov I, Belij S, Popov A, Petrović Z, Gačić Z, Kataranovski D. Intestinal helminths infection of rats (Ratus norvegicus) in the Belgrade area (Serbia): the effect of sex, age and habitat. Parasite. 2011;18: 189-196.	Parasitology	City	Urban and suburban	Live traps	Belgrade, Serbia	To examine the intestinal helminth fauna of brown rats and investigate risk factor of infection.	1) Parasitology and 2) Public health	Dissection digestive tract. Identification and count of the helminths under stereoscopic microscope.	i) Key to Helminths of Rodents of the Fauna of the USSR: Cestodes and Trematodes 1978, 1-134. Nauka Moscow; ii) Key to Helminths of Rodents of the Fauna of the USSR: Nematodes and Acanthocephalans, 1979, 1-185. Nauka Moscow; iii) GENOV T. [Helminths of Insectivorous Mammals and Rodents in Bulgaria. Bulgarian Academy of Science, Sofia, 1984, 1-348], in Russian.	Rattus norvegicus	157	Capillaria sp.	Nematode	na	15	9.55414	na	1 to 4 helminth species/rat BUT rural and urban mixed	na	na	Results of risk factor analysis include urban + rural population together. Only results regarding urban environment are reported here. Host sex: higher global prevalence of infection in males than in females (due to population age structure). Prevalence of Capillaria sp. higher in males than in females (due to infected males caught at urban localities). Host age: no impact of the host age on the …	Risk factor analysis conducted on urban + rural population together.
													Hymenolepis diminuta	Cestode		57	36.3057
													Heterakis spumosa	Nematode		55	35.0318
													Nippostrongylus brasiliensis	Nematode		23	14.6497
													Rodentolepis fraterna	Cestode		28	17.8344
													Syphacia muris	Nematode		11	7.00637
													Trichuris muris	Nematode		13	8.28025
2014	Millán J, Chirife AD, Proboste T, Velarde R. Factors associated with the prevalence and pathology of Calodium hepaticum and C. splenaecum in periurban micromammals. Parasitology Research. 2014;113: 3001-3006.	Parasitology	Periurban area of the city	2 residential areas	Live traps	Barcelona, Spain	To study the impact of biotic and abiotic factors on the prevalence of Capillaria hepatica and Calodium splenaecum in periurban rats	1) Parasitology and 2) Histopathology	Macroscopic examination of the organs.	na	Rattus norvegicus	2	Capillaria hepatica	Nematode	Liver	1	50	na	na	Liver (R. norvegicus): A) Gross examination: i) lesion extent - less than 30 % liver parenchyma affected. ii) Lesion appearance - Multifocal to coalescent pinpointwhite-yellow <1 mm pinpoint foci with serpigenous tract. B) Histology: multifocal coalescent areas of necrosis with remnants of C. hepatica surrounded by eosinphils and foamy macrophages; hepatocellular necrosis and haemorrhage in the m…	na	na	na
									Histology: Organs with macroscopic lesions fixed in 10% neutral buffered formalin and embedded in paraffin wax. Sections (4 μm) stained with haematoxylin and eosin.		Rattus rattus	17	Capillaria hepatica	Nematode	Liver	0	0
2014	Rothenburger JL, Himsworth CG, Chang V, LeJeune M, Leighton FA. Capillaria hepatica in wild Norway rats (Rattus norvegicus) from Vancouver, Canada. Journal of Wildlife Diseases. 2014;50: 628-633.	Veterinary Medicine	Inner city, urban neighborhood and port	43 contiguous city blocks and 1 international shipping port	Snap traps (port) and live traps	Vancouver, Canada	To characterize the ecology of Capillaria hepatica in urban rats.	1) Parasitology and 2) Histopathology	Macroscopic examination of the liver (i.e. multifocal to coalescing white, tortuous foci).	Gardiner CH, Poynton SL. 2006. An atlas of metazoan parasites in animal tissues, 2nd Ed. Armed Forces Institute of Pathology, Washington, DC, 64 pp. + the authors give a detailed description of the morphological features they were searching for for identifying C. hepatica.	Rattus norvegicus	672	Capillaria hepatica	Nematode	Liver	241	35.8631	na	na	Liver: A) Gross examination: white tortuous foci with multifocal to coalescent distribution. B) Histology: C. hepatica eggs and adults surrounded by acute (granulocytic infiltration) and chronic signs of inflammation(lymphoplasmacytic, histiocyitic infiltration); hepatocyte necrosis, dissecting fibrosis (separates affected areas from normal hepatocytes).	na	Risk factors tested for R. norvegicus only. Host site of capture: block of origin significantly associated with the odds of C. hepatica infection. Host sex: no effect. Weight: no effect. Host sexual maturity: Odds of being infected with C. hepatica significantly higher on rats sexually mature. Season: season has an impact on the presence of C. hepatica in rats (highest risk in autumn). Host bite …	na
									Microscopic observation of the liver lesion under light microscopy and microscopic characterisation of the worms.		Rattus rattus	38	Capillaria hepatica	Nematode	Liver	9	23.6842
2014	Rothenburger JL, Himsworth CG, Lejeune M, Treuting PM, Leighton FA. Lesions associated with Eucoleus sp. in the non-glandular stomach of wild urban rats (Rattus norvegicus). International Journal for Parasitology Parasites and Wildlife. 2014;3: 95-101.	Parasitology	Inner city, urban neighborhood and port	43 contiguous city blocks and 1 international shipping port	Snap traps (port) and live traps	Vancouver, Canada	To describe pathology in the non-glandular stomach of wild urban brown rats, to characterize the association between stomach pathology and Eucoleus sp. infection, and to characterize the ecology of this infection in rat populations.	1) Histopathology and 2) Ecology	Macroscopic examination of the tongue, larynx, esophagus, and stomach (+photographs).	i) Gardiner, C.H., Poynton, S.L., 2006. An Atlas of Metazoan Parasites in Animal Tissues, second ed. Armed Forces Institute of Pathology, Washington, D.C. ; ii) Moravec, F., 1982. Proposal of a new systematic arrangement of nematodes of the family Capillariidae. Folia. Parasitol. 29, 119–132. ; iii) Traversa, D., Di Cesare, A., Lia, R.P., Castagna, G., Meloni, S., Heine, J., Strube, K., Milillo, …	Rattus norvegicus	183	Eucoleus sp.	Nematode	Stomach (non-glandular part) and oesophagus	135	73.8	na	na	Stomach (R. norvegicus): Eucoleus presence associated with hyperkeratosis, mucosal hyperplasia, submucosal inflammation, keratin pustules	Presence of Capillaria sp. liver lesions in host: no effect on the occurrence of Eucoleus sp.	Risk factors of presence of Eucoleus sp. in the stomach tested for R. norvegicus only. Host sex: no effect. Host weight: odds of Eucoleus sp. infection (which was highly correlated with the presence of stomach lesions) increased with weight. Host sexual maturity: odds of Eucoleus sp. infection (which was highly correlated with the presence of stomach lesions) increased with sexual maturity. Seaso…	na
									Histopathology: Tongue, larynx, esophagus, and stomach fixed in 10% neutral buffered formalin. Sections (5 μm) stained with haematoxylin and eosin. Additional sections of selected tissues stained with Grocott’s methenamine silver (GMS) stain.		Rattus rattus	15	Eucoleus sp.	Nematode	Stomach (non-glandular part) and oesophagus	1	6.3 (global nematode prevalence)	na	na	na		na
									Microscopic examination of the helminths. Stereoscopic microscope examination to retrieve adult nematodes and eggs from stomach samples. Parasites and eggs examined using a high-power microscope.
2015	Aghazadeh M, Reid SA, Aland KV, Restrepo AC, Traub RJ, McCarthy JS, Jones MK. A survey of Angiostrongylus species in definitive hosts in Queensland. International journal for parasitology Parasites and wildlife. 4: 323-328.	Parasitology	2 cities	Different areas in and around Brisbane and Cairns	Live traps	Brisbane and Cairns, Queensland, Australia	To investigate the presence of Angiostrongylus spp. infection in Rattus spp .	Veterinary and public health	Examination of lungs and pulmonary vasculature.	i) Bhaibulaya, M., 1968. A new species of Angiostrongylus in in an Australian rat Rattus fuscipes. Parasitol 58, 789e799. ; ii) Aghazadeh, M., Jones, M.K., Aland, K.V., Reid, S.A., Traub, R.J., McCarthy, J.S., Lee, R., 2015. Emergence of neural angiostrongyliasis in eastern Australia. Vector Borne Zoonotic Dis. 15, 184e190 (Larchmont, N.Y.).	Rattus norvegicus	325	Angiostrongylus cantonensis	Nematode	Lungs and pulmonary vasculature	52	16	R. norvegicus: adults, MI = 6.5; juveniles, MI = 3	na	na	na	Risk factor analysis conducted on the whole Rattus sp. sample, i.e. R. rattus, R. norvegicus, R. fuscipes, R. lutreolus, and R. sordidus (therefore results are not specific for R. rattus and R. norvegicus).	na
									Microscopic observation of the worms: Each adult male Angiostrongylus recovered from lungs of positive rats was examined to determine the species based on the spicule length of male worm.		Rattus rattus	15	Angiostrongylus cantonensis	Nematode	Lungs and pulmonary vasculature	4	27	R. rattus: adult, MI = 11.3; juveniles, MI = 5.
2015	McGarry JW, Higgins A, White NG, Pounder KC, Hetzel U. Zoonotic helminths of urban brown rats (Rattus norvegicus) in the UK: Neglected public health considerations? Zoonoses and Public Health. 62: 44-52	Public Health	City	Port and residential streets of Liverpool, campus of the university of Liverpool, borough of Sefton north Merseyside	Live traps	Liverpool, UK	To estimate the role of urban rats as reservoir of zoonotic helminthiase.	Public health	Histology: Brain, lung, liver, spleen, kidneys, urinary bladder, adrenals, stomach, duodenum, jejunum, ileum, caecum, colon fixed in 10% non-buffered formalin. Sections (3-5 μm) stained with haematoxylin and eosin.	Anderson, R. C., A. G. Chaubaud, and S. Willmott, 2009: Keys to the Nematode Parasites of Vertebrates. The Commonwealth Agricultural Bureaux International, Wallingford, UK.	Rattus norvegicus	42	Capillaria hepatica	Nematode	Liver	Presence of eggs in tissue section (no. adults recovered in tissue section) : 4; presence of eggs after liver digestion: 7. Fragments of adult C. hepaticum, including parts of uterus containing eggs, were detected in liver digests of all positive animals.	Tissue section: 9.5; Liver digestion technique: 16.6	1,041 eggs / animal (range 200-2,050)	1 helminth species/host: 25; 2 helminth species/host: 11.	C. hepatica infected liver: A) Gross examination: pale cream to yellow subcapsular nodules with focal-multifocal and partly confluent distribution. B) Histology: granulomas with large number of C. hepatica eggs demarcated by peripheral fibrosis, chronic pyogranulomatous hepatits with mild peripheral lympho-plasmacytic infiltration.	na	Host sex: no differences in susceptibility to C. hepatica between males and females.	Eggs of ingested T. crassicauda were also seen in sections of the gastric wall in 2 samples.
									Microscopic examination of the stomach, small and large intestine for worms. Count of the scoleces.				Heterakis spumosa	Nematode	Large intestine	Gastrointestinal tract (GIT): 32; fecal samples: 20	GIT: 76.2; Tissue section: 7.1; Eggs in feces: 47.6	MI Heterakis = 4.2 (range 1-12); mean number of eggs in fecal samples: 100 (range 50-300)		Intestine: encysted H. spumosa L4 in the caecal mucosa of some animals. No histological changes associated with the presence of Rodentolepis nana.
									Quantitative assessment of C. hepaticum burden: Whole livers were homogenized, digested, and filtered. Recovered eggs were counted using a stereo microscope.				Mastophorus muris	Nematode	Stomach	GIT: 1; fecal sample: 1	GIT: 2.4; Tissue section: 11.9; Eggs in feces: 2.4	Mean number of eggs in fecal samples: 250 (1 positive)		Urinary bladder: T. crassicauda associated with mild epithelial hyperplasia with multinucleated cells.
									Coproscopy of fecal and caecum contents: Modified McMaster concentration technique.				Rodentolepis nana	Cestode	Small intestine	GIT: 6; fecal samples: 4; Tissue (histology): 0	GIT: 14.3; Eggs in feces: 9.5; Tissue: 0	MI Rodentolepis nana = 2 (range 1-4); mean number of eggs in fecal samples: 58 (range 0-200)
									T. crassicauda: Only histological examination.				Trichosomoides crassicauda	Nematode	Urinary bladder epithelium and lumen, stomach epithelium (newly ingested infective eggs)	Tissue: 13	Tissue section: 31	na
2016	Franssen F, Swart, A, van Knapen F, van der Giessen, J. Helminth parasites in black rats (Rattus rattus) and brown rats (Rattus norvegicus) from different environments in the Netherlands. Infection Ecology and Epidemiology. 6: 10.3402/iee.v3406.31413.	Interdisciplinary	Country	Suburban	Live traps	Three provinces in Netherlands: Limburg, Noord-Brabant, Gelderland	To study intestinal and intramuscular helminths in wild rats and assess the role of rats as carrier of zoonotic parasites for public health.	Public health	Muscle helminths: Diaphragm and muscle tissue of both hind legs were analysed by artificial digestion according to EU regulation 2075/2005. Microscopic examination of the isolated larvae.	Anderson, R. C., A. G. Chaubaud, and S. Willmott, 2009: Keys to the Nematode Parasites of Vertebrates. The Commonwealth Agricultural Bureaux International, Wallingford, UK.	Rattus rattus	2	Aonchotheca murissylvatici	Nematode	na	1	50	max. A: 4	R. rattus: average 0.5 helminth/rat	na	na	Statistical anaylsis included rural and urban rats together.	na
									Intestinal helminths: Small (duodenum to ileon) and large (caecum, colon) intestine contents homogenised and filtered. Intestinal parasites collected under a microscope. Stomach opened to screen for parasites macroscopically and microscopically. Isolated parasites were counted, sexed, and identified morphologically.		Rattus norvegicus	38	Aonchotheca murissylvatici	Nematode	na	13	34.2	max. A: 74	R. norvegicus: average 1.82 helminths/rat
									Cestode were confirmed by molecular analyses (method not described).				Syphacia muris	Nematode	na	8	21.1	max. A: 200
													Heterakis spumosa	Nematode	na	19	50	max. A: 74
													Strongyloides sp.	Nematode	na	2	5.3	max. A: 0
													Nippostrongylus brasiliensis	Nematode	na	14	36.8	max. A: 0
													Trichuris muris	Nematode	na	1	2.6	max. A: 0
													Hymenolepis diminuta	Cestode	na	4	10.5	max. A: 7
													Rodentolepis fraterna	Cestode	na	2	5.3	max. A: 0
													Echinostoma sp.	Trematode	na	2	5.3	max. A: 0
													Notocotylus imbricatus	Trematode	na	4	10.5	max. A: 0
													Plagiorchis proximus	Trematode	na	3	7.9	max. A: 0
2017	Desvars-Larrive A, Pascal M, Gasqui P, Cosson J-F, Benoît E, Lattard V, ... Vourc’h G. Population genetics, community of parasites, and resistance to rodenticides in an urban brown rat (Rattus norvegicus) population. PLoS One. 12: e0184015.	Interdisciplinary	City park	Urban park near Paris, with a pedagogical farm and a conservation area for birds	Live traps	Chanteraines, Hauts-de-Seine, France	To characterize an urban brown rat population with regards to genetic, parasites, and anticoagulant resistance	Public health	Helminths were collected from the digestive tract (from esophagus to rectum) under binocular lenses (x6 magnification). Identification and count of the helminths.	Nematode species identification: i) Ribas A, Bellocq J, Ros A, Ndiaye P, Miquel J. Morphometrical and genetic comparison of two nematode species: H. spumosa and H. dahomensis (Nematoda, Heterakidae). Acta Parasitol. 2013; 58(3): 389-398.; ii) del Rosario Robles M, Navone GT, Villafañe IEG. New morphological details and first records of Heterakis spumosa and Syphacia muris from Argentina. Comp Par…	Rattus norvegicus	80	Heterakis spumosa	Nematode	Large intestine	49	61.2	MI = 26.2 (range: 1-247 individuals/host)	35 rats were infected with 1 helminth species; 31 rats were infected with 2 helminth species; 6 rats were infected with 3 helminth species	na	Significant association between occurrence of S. muris and H. spumosa within the same host.	Host site of capture: has an impact on S. muris occurrence; H. spumosa: site not retained in the model. Host sex: significant higher risk of S. muris infection in males compared to females; H. spumosa: sex retained in the model but not significant. Host body weight: rats > or = 200 g had a significantly lower risk of S. muris infection; H. spumosa: weight retained in the model but not significant…	Full results provided by the authors (suppl. Material Plos One incomplete).
										Cestode identification: i) Casanova JC, Santalla F, Durand P, Vaucher C, Feliu C, Renaud F. Morphological and genetic differentiation of Rodentolepis straminea (Goeze, 1752) and Rodentolepis microstoma (Dujardin, 1845) (Hymenolepididae). Parasitol Res. 2001; 87(6): 439-444.; ii) Makarikov AA, Tkach VV. Two new species of Hymenolepis (Cestoda: Hymenolepididae) from Spalacidae and Muridae (Rodentia…			Syphacia muris	Nematode	Caecum	44	55	MI = 66.5 (range: 1-535 individuals/host)
										Trematode identification (Brachylaima sp.): Pojmanska T. Superfamily Brachylaimoidea Joyeux and Foley. In: David Ian Gibson AJ, Rodney Alan Bray, editor. Keys to the Trematoda. CAB International ed. London, UK: CAB International and The Natural History Museum; 2002. pp. 31-45.			Nippostrongylus brasiliensis	Nematode	Duodenum	5	6.2	MI = 119.6 (range: 1-247 individuals/host)
													Capillariidae	Nematode	Duodenum	1	1.2	Number of worm in the positive animal = 1
													Strongyloidea larvae stage 3	Nematode	na	5	6.2	MI = 7.8 (range: 1-24 individuals/host)
													Rodentolepis microstoma	Cestode	Small intestine	7	8.7	MI = 4.1 (range: 1-13 individuals/host)
													Hymenolepis diminuta	Cestode	Small intestine	1	1.2	Number of worms in the positive animal = 4
													Brachylaima sp.	Trematode	na	1	1.2	Number of worms in the positive animal = 5
2017	Bunkowska-Gawlik K, Perec-Matysiak A, Burzynska K, Hildebrand J. The molecular identification of Calodium hepaticum in the wild brown rat (Rattus norvegicus) in Poland. Acta Parasitologica. 2017;62: 728-732.	Parasitology	1 animal	Outskirt of the city	Found dead	Wroclaw, Poland	The paper reports the presence of eggs of Calodium hepaticum in one wild R. norvegicus found dead	Public health	Macroscopic examination of the liver. Combined pepsin-HCl digestion of the liver tissue. Microscopic observation of the eggs.	Identification of the eggs of C. hepatica: i) Choe G., Lee H.S., Seo J.K., Chai J.Y., Lee S.H., Eom K.S., Chi J.G. 1993. Hepatic capillariasis: first case report in the Republic of Korea. The American Journal of Tropical Medicine and Hygiene, 48, 610–625.; ii) Fugassa M.H., Taglioretti V., Goncalves M.L., Araujo A., Sardella N.H., Denegri G.M. 2008. Capillaria spp. eggs in Patagonian archaeologic…	Rattus norvegicus	1	Capillaria hepatica	Nematode	Liver	1	100	na	na	na	na	na	Adult nematodes were not detected, but fragments of the adult parasite, including parts of the uterus containing the eggs were observed. No parasites were found in the digestive tract.
									Molecular identification of C. hepatica: PCR and phylogenetic analysis.														Sequence accession numbers: KY488184, KY488185, KY488186, KY488350.
2018	Galan-Puchades MT, Sanxis-Furio J, Pascual J, Bueno-Mari R, Franco S, Peracho V, ... Fuentes MV. First survey on zoonotic helminthosis in urban brown rats (Rattus norvegicus) in Spain and associated public health considerations. Veterinary Parasitology. 2018;259: 49-52.	Veterinary Parasitology	City	Sewage system, parks from populated residential neighborhoods	Snap traps (sewage) and live traps (parks)	Barcelona, Spain	To describe the zoonotic helminthosis of urban R. norvegicus	Public health	Observation of gastrointestinal tract, lung, liver, spleen, kidneys and urinary bladder under a dissecting microscope.	na	Rattus norvegicus	100 (sewage: 85, parks: 15)	Hymenolepis nana	Cestode	Intestine	17	17	MA: 6.5 (range 1-504)	1-5 species in the same host	na	Strong positive association between G. neoplasticum and M. moniliformis.	Habitat: no difference between sewage and park in the overall prevalence. Host sex: no difference between males and females in the overall prevalence; mean number of M. moniliformis/host (=mean abundance) significantly higher in adult males than adult females. Host age: adult rats were more frequently parasitized than juveniles (overall prevalence); prevalence of H. diminuta: prevalence significa…	Overall prevalence of helminth infection = 85%.
									Coloration: Cestodes and acantocephalans preserved in 70% ethanol, followed by alcoholic hydrochloric carmine (24 h). Subsequently, they were partially destained with acidified alcohol, dehydrated in an alcohol series, cleared with xylene and mounted in Canada balsam between slide and cover slip.				Hymenolepis diminuta	Cestode	Intestine	33	33	MA: 0.5 (range 1-12)
									Coloration: Nematodes preserved in 70% ethanol and studied by direct examination between slide and cover slip with lactophenol as clearing fluid.				Calodium hepaticum	Nematode	Liver	17	17	na
									Microscopic examination of the liver to diagnose C. hepaticum (presence of the adult females and of the typical bi-polar eggs).				Eucoleus gastricus	Nematode	Stomach	28	28	MA: 1.8 (range 1-20)
													Aonchotheca annulosa	Nematode	Intestine	12	12	MA: 1.3 (range 1-32)
													Trichosomoides crassicauda	Nematode	Urinary bladder	7	7	MA: 0.3 (range 1-10)
													Nippostrongylus brasiliensis	Nematode	Intestine	46	46	MA: 7.3 (range 1-149)
													Heterakis spumosa	Nematode	Intestine	62	62	MA: 6 (range 1-91)
													Gongylonema neoplasticum	Nematode	Oesophagus	20	20	MA: 1.4 (range 1-37)
													Moniliformis moniliformis	Acanthocephala	Intestine	6	6	MA: 0.2 (range 1.9)
2019	Rothenburger JL, Himsworth CG, La Perle KMD, Leighton FA, Nemeth NM, Treuting PM, Jardine CM. Pathology of wild Norway rats in Vancouver, Canada. Journal of Veterinary Diagnostic Investigation. 2019;31: 184-199.	Veterinary Medicine	Inner city, urban neighborhood and port	43 contiguous city blocks and 1 international shipping port	Snap traps (port) and live traps	Vancouver, Canada	To broaden the understanding of health and disease in wild brown rats by examining macroscopic and microscopic lesions in a large sample of urban rats.	1) Histopathology and 2) Ecology	Histopathology: Tissus with macroscopic lesions fixed in 10% neutral buffered formalin for 48h. Sections (5 μm) were stained with haematoxylin and eosin.	Helminths of the stomach: i) Brown HR, Hardisty JF. Oral cavity, esophagus, and stomach. In: Boorman GA, ed. Pathology of the Fischer Rat. San Diego, CA: Elsevier Academic Press, 1990:15–30.; ii) Rothenburger JL, et al. Lesions associated with Eucoleus sp. in the non-glandular stomach of wild urban rats (Rattus norvegicus). Int J Parasitol Parasites Wildl 2014;3:95–101.	Rattus norvegicus	399	Eucoleus sp. (published elsewhere)	Nematode	Upper gastrointestinal tract	164	41	na	na	Upper gastrointestinal tract: Eucoleus presence associated with hyperkeratosis, mucosal hyperplasia, and submucosal inflammation in the forestomach.	na	Eucoleus sp. (cite a previous study, same investigated rats) infection and/or associated stomach lesions were significantly associated with heavier and sexually mature rats	Results for this parasite were previously published in Rothenburger, J.L., Himsworth, C.G., Lejeune, M., Treuting, P.M., Leighton, F.A. (2014). Lesions associated with Eucoleus sp. in the non-glandular stomach of wild urban rats (Rattus norvegicus). International journal for parasitology. Parasites and wildlife, 3, 95-101.
												672	Capillaria hepatica (published elsewhere)	Nematode	Upper gastrointestinal tract	242	36			C. hepatica infected liver: A) Gross examination: multiple tortuous parasite tracts. B) Histology: granulomatous reaction, liver fibrosis		na	Results for this parasite were previously published in Rothenburger JL, et al. Capillaria hepatica in wild Norway rats (Rattus norvegicus) from Vancouver, Canada. J Wildl Dis 2014;50:628–633.
												194	Trichosomoides crassicauda	Nematode	Lumen or superficial mucosa of the urinary bladder	59	30			Urinary bladder: T. crassicauda associated with variable, mild submucosal lymphoplasmacytic inflammation.		Host sex: significantly increased odds of T. crassicauda infection in female rats. Host weight: significantly increased odds of T. crassicauda infection in rats >145 g.	na
aThe names of the helminths are given as in the paper.
bMean intensity (MI): average intensity of a particular species of parasite among the infected members of a particular host species = total number of parasites of a particular species found in a sample divided by the number of hosts infected with that parasite (Bush AO, Lafferty KD, Lotz JM, Shostak AW (1997) Parasitology meets ecology on its own terms: Margolis et al. revisited. Journal of Paras…
cAbundance: (A) number of individuals of a particular parasite in/on a single host regardless of whether or not the host is infected (Bush AO, Lafferty KD, Lotz JM, Shostak AW (1997) Parasitology meets ecology on its own terms: Margolis et al. revisited. Journal of Parasitology 83: 575-583).
dMean abundance (MA): total number of individuals of a particular parasite species in a sample of a particular host species divided by the total number of hosts of that species examined (including both infected and uninfected hosts). It is thus the average abundance of a parasite species among all members of a particular host population (Bush AO, Lafferty KD, Lotz JM, Shostak AW (1997) Parasitolo…
[1] Layne, J. N. (1968). Host and ecological relationships of the parasitic helminth Capillaria hepatica in Florida mammals. Zoologica, N. Y. 53(4): 107-123.
[2] Luttermoser, G. W. (1938). An experimental study of Capillaria hepatica in the rat and the mouse. American Journal of Epidemiology 27(2): 321-340.
[3] Farhang-Azad, A. (1977). Ecology of Capillaria hepatica (Bancroft 1893) (Nematoda). 1. Dynamics of infection among Norway rat populations of the Baltimore zoo, Baltimore, Maryland. The Journal of Parasitology 63(1): 117-122.
[4] Conlogue, G., et al. (1979). Capillaria hepatica (Bancroft) in select rat populations of Hartford, Connecticut, with possible public health implications. Journal of Parasitology 65(1): 105-108.
